# Supplementary material for: UV-Curable L(-)–Borneol-Functionalized Antibacterial Hydrogels for Packaging of Fresh-Cut Banana and Cherry Tomato
Source: Gels. 2026 Apr 30;12(5):381. doi: 10.3390/gels12050381 (PMC13205466; doi:10.3390/gels12050381)
Supplement: Supplementary file 1 [file gels-12-00381-s001.zip]

Archive with 1 entries (1 files):
- gels-4261375-supplementary.pdf
